# Supplementary material for: Impact of COVID-19 on Maternal Health Service Uptake and Perinatal Outcomes in Sub-Saharan Africa: A Systematic Review
Source: Int J Environ Res Public Health. 2024 Sep 6;21(9):1188. doi: 10.3390/ijerph21091188 (PMC11431751; doi:10.3390/ijerph21091188)
Supplement: Supplementary file 1 [file ijerph-21-01188-s001.zip]

Archive with 1 entries (1 files):
- ijerph-3177502-supplementary.pdf
